# Supplementary material for: Effect of Korean Red Ginseng on Plasma Ceramide Levels in Postmenopausal Women with Hypercholesterolemia: A Pilot Randomized Controlled Trial
Source: Metabolites. 2021 Jun 24;11(7):417. doi: 10.3390/metabo11070417 (PMC8307748; doi:10.3390/metabo11070417)
Supplement: Supplementary file 1 [file metabolites-11-00417-s001.zip]

Archive with 2 entries (2 files):
- Figure S1.pdf
- Supplemetary Table S1.pdf
